# Supplementary material for: Correction to ‘An empirical measure of nonlinear strain for soft tissue indentation’
Source: R Soc Open Sci. 2018 Jun 13;5(6):180703. doi: 10.1098/rsos.180703 (PMC6030329; doi:10.1098/rsos.180703)
Supplement: Corrected ESM [file rsos180703supp1.xlsx]

## Sheet: Sheet1
	Figure 3
	Cerebellum			Cortex					Figure 6 (a)								Figure 6 (b)
	Disp [um]	Mean [uN]	SD [uN]	Disp [um]	Mean [uN]	SD [uN]			D/R	NH Cx	NH Cb	MR Cx	MR Cb	Og Cx	Og Cb		D/R	AVERAGE	SD
	0	0	0	0	0	0			0	0	0	0	0	0	0		0	0	0
	5.78691	1.843	1.42551	5.78691	2.29377	1.2524			0.0039512	0.02263	0.02263	0.02211	0.02213	0.02259	0.02256		0.0039512	0.0224417	0.000228795
	11.5828	3.7274	2.09018	11.5828	6.90508	1.73011			0.026736	0.07296	0.07296	0.07202	0.07206	0.07261	0.0725		0.026736	0.0725183	0.000377995
	17.3125	6.68867	2.85118	17.3125	11.0865	3.06808			0.07528	0.1286	0.1286	0.1262	0.1263	0.1276	0.1273		0.07528	0.127433	0.000963789
	23.0577	8.69713	3.77117	23.0577	16.7731	3.99188			0.14656	0.1842	0.1842	0.1795	0.1798	0.1823	0.1817		0.14656	0.18195	0.00186793
	28.7972	11.6995	4.64226	28.7972	22.5551	4.65851			0.2308	0.2388	0.2388	0.2311	0.2314	0.2357	0.2348		0.2308	0.2351	0.00309623
	34.5412	14.8057	5.28892	34.5412	28.2415	5.44598			0.31504	0.2869	0.2869	0.2761	0.2766	0.2828	0.2815		0.31504	0.2818	0.00433282
	40.319	17.2285	5.86962	40.319	35.075	7.05398			0.38632	0.3259	0.3259	0.3166	0.3122	0.3207	0.3191		0.38632	0.320067	0.00488694
	46.0763	20.4381	6.67031	46.0763	41.5501	8.39138			0.43488	0.3515	0.3515	0.3343	0.335	0.3455	0.3436		0.43488	0.343567	0.0069387
	51.7953	23.5443	7.55291	51.7953	48.5506	9.55957			0.45768	0.3632	0.3632	0.3451	0.346	0.357	0.355		0.45768	0.354917	0.00727379
	57.497	27.0851	8.51869	57.497	55.3839	11.3649			0.4616	0.3651	0.3651	0.3469	0.3477	0.3589	0.3568		0.4616	0.35675	0.00733706
	Figure 7 (a)							Figure 7 (b)							Figure 7 (c)
	Neo-Hookean, C1 = 0.5 kPa R = 0.1 mm, Poisson's Ratio = 0.452							Mooney Rivilin, C1 = 0.5 kPa, C2 = 0 kPa, R = 0.1 mm, Poisson's Ratio = 0.452							1-term Ogden, mu = 1 kPa, alpha = 0.2, R = 0.1 mm, Poisson's Ratio = 0.452
	Disp (um)	LE22						Disp (um)	LE22						Disp (um)	LE22
	0	0						0	0						0	0
	0.3951	0.02129						0.3951	0.02129						0.3951	0.02123
	2.673	0.07454						2.673	0.07454						2.673	0.07393
	7.527	0.1301						7.527	0.1301						7.527	0.1284
	14.65	0.1867						14.65	0.1867						14.65	0.1835
	23.08	0.2414						23.08	0.2414						23.08	0.2362
	31.51	0.2896						31.51	0.2896						31.51	0.2824
	38.63	0.3278						38.63	0.3278						38.63	0.3188
	43.48	0.3536						43.48	0.3536						43.48	0.343
	45.76	0.365						45.76	0.365						45.76	0.3539
	46.16	0.367						46.16	0.367						46.16	0.3558
	Neo-Hookean, C1 = 5 kPa R = 0.1 mm, Poisson's Ratio = 0.452							Mooney Rivilin, C1 = 0.25 kPa, C2 = 0.25 kPa, R = 0.1 mm, Poisson's Ratio = 0.452							1-term Ogden, mu = 1 kPa, alpha = 2, R = 0.1 mm, Poisson's Ratio = 0.452
	Disp (um)	LE22						Disp (um)	LE22						Disp (um)	LE22
	0	0						0	0						0	0
	0.3951	0.02119						0.3951	0.02106						0.3951	0.02129
	2.673	0.07442						2.673	0.07356						2.673	0.07454
	7.527	0.13						7.527	0.1278						7.527	0.1301
	14.65	0.1866						14.65	0.1824						14.65	0.1867
	23.08	0.2412						23.08	0.2341						23.08	0.2414
	31.51	0.2894						31.51	0.279						31.51	0.2896
	38.63	0.3726						38.63	0.3144						38.63	0.3278
	43.48	0.3534						43.48	0.3374						43.48	0.3536
	45.76	0.3648						45.76	0.3477						45.76	0.365
	46.16	0.3668						46.16	0.3495						46.16	0.367
	Neo-Hookean, C1 = 50 kPa R = 0.1 mm, Poisson's Ratio = 0.452							Mooney Rivilin, C1 = 0 kPa, C2 = 0.5 kPa, R = 0.1 mm, Poisson's Ratio = 0.452							1-term Ogden, mu = 1 kPa, alpha = 20, R = 0.1 mm, Poisson's Ratio = 0.452
	Disp (um)	LE22						Disp (um)	LE22						Disp (um)	LE22
	0	0						0	0						0	0
	0.3951	0.02118						0.3951	0.02086						0.3951	0.02177
	2.673	0.07442						2.673	0.07268						2.673	0.07765
	7.527	0.13						7.527	0.1257						7.527	0.1328
	14.65	0.1866						14.65	0.1787						14.65	0.1826
	23.08	0.2412						23.08	0.2282						23.08	0.2251
	31.51	0.2894						31.51	0.2707						31.51	0.2592
	38.63	0.3276						38.63	0.304						38.63	0.2841
	43.48	0.3534						43.48	0.3254						43.48	0.3
	45.76	0.3648						45.76	0.3353						45.76	0.3071
	46.16	0.3668						46.16	0.3369						46.16	0.3083
	46.16	0.3668
	Figure 8 (a)							Figure 8 (b)
	Neo-Hookean, C1 = 0.5 kPa R = 0.1 mm, Poisson's Ratio = 0.452							Neo-Hookean, C1 = 0.5 kPa R = 0.1 mm, Poisson's Ratio = 0.452
	Disp (um)	LE22						Disp (um)	LE22
	0	0						0	0
	0.3951	0.02129						0.3951	0.02129
	2.673	0.07454						2.673	0.07454
	7.527	0.1301						7.527	0.1301
	14.65	0.1867						14.65	0.1867
	23.08	0.2414						23.08	0.2414
	31.51	0.2896						31.51	0.2896
	38.63	0.3278						38.63	0.3278
	43.48	0.3536						43.48	0.3536
	45.76	0.365						45.76	0.365
	46.16	0.367						46.16	0.367
	Neo-Hookean, C1 =0. 5 kPa R = 1.0 mm, Poisson's Ratio = 0.452							Neo-Hookean, C1 = 0.5 kPa R = 1.0 mm, Poisson's Ratio = 0.490
	Disp (um)	LE22						Disp (um)	LE22
	0	0						0	0
	3.951	0.02643						0.3951	0.02145
	26.73	0.07234						2.673	0.07328
	75.27	0.1292						7.527	0.129
	146.5	0.1863						14.65	0.1845
	230.8	0.241						23.08	0.2391
	315.1	0.2893						31.51	0.2875
	386.3	0.3276						38.63	0.3262
	434.8	0.3533						43.48	0.352
	457.6	0.3647						45.76	0.3637
	461.6	0.3667						46.16	0.3656
	Neo-Hookean, C1 = 0.5 kPa R = 10.0 mm, Poisson's Ratio = 0.452							Neo-Hookean, C1 = 0.5 kPa R = 1.0 mm, Poisson's Ratio = 0.49995
	Disp (um)	LE22						Disp (um)	LE22
	0	0						0	0
	39.51	0.02129						0.3951	0.02142
	267.3	0.07454						2.673	0.07283
	752.7	0.1301						7.527	0.1286
	1465	0.1867						14.65	0.1842
	2308	0.2414						23.08	0.2388
	3151	0.2896						31.51	0.2868
	3863	0.3278						38.63	0.3258
	4348	0.3536						43.48	0.3514
	4576	0.365						45.76	0.3632
	4616	0.367						46.16	0.3651
